# Supplementary material for: Triple-Olfactory Mechanism Synergy: Development of a Long-Lasting DEET–Botanical Composite Repellent Against Aedes albopictus
Source: Insects. 2026 Jan 14;17(1):98. doi: 10.3390/insects17010098 (PMC12842024; doi:10.3390/insects17010098)
Supplement: Supplementary file 1 [file insects-17-00098-s001.zip]

Archive with 1 entries (1 files):
- insects-4007796-supplementary.pdf
